# Supplementary material for: Prediction of CD3 T cells and CD8 T cells expression levels in non-small cell lung cancer based on radiomic features of CT images
Source: Front Oncol. 2023 Feb 13;13:1104316. doi: 10.3389/fonc.2023.1104316 (PMC9968855; doi:10.3389/fonc.2023.1104316)
Supplement: Supplementary file 3 [file Table_1.xls]

## Sheet: Sheet1
number	percentage of stained cells (CD8)	staining intensity (CD8)	IRS(CD8)	CD8 group	percentage of stained cells (CD3)	staining intensity (CD3)	IRS(CD3)	CD3 group	gender	age	size	stage	histology
1	0	0	0	1	0	0	0	1	male	62	97*50mm	T4N2M0,IIIb	Squamous with sarcomatoid carcinoma differentiation
2	1	1	1	2	1	2	2	2	male	62	32*21mm	T1cN0M0,Ia3	Adenocarcinoma
3	1	1	1	2	1	1	1	2	female	64	19*12mm	T1bN1M0,Ⅱb	Adenocarcinoma
4	0	0	0	1	0	0	0	1	male	64	47*45mm	T2bN0M0,Ⅱa	Squamous
5	0	0	0	1	0	1	0	2	female	64	11*8mm	T1bN0M0,la2	Adenocarcinoma
6	0	0	0	1	0	0	0	1	female	68	70*43mm	T3N2M1a,Ⅳa	Squamous
7	0	0	0	1	0	0	0	1	male	62	33*25mm	T2bN0M0,Iia	Squamous
8	2	2	4	2	1	1	1	2	male	66	13*7mm	T1bN0M0,la2	Adenocarcinoma
9	0	0	0	1	0	0	0	1	female	75	10*10mm	T1aN0M0,Ia1	Adenocarcinoma
10	1	1	1	2	1	2	2	2	male	46	30*22mm	T1cN0M0,Ia3	Adenocarcinoma
11	0	0	0	1	0	0	0	1	female	57	36*27mm	T1cN0M0,Ia3	Adenocarcinoma
12	0	0	0	1	1	1	1	2	female	69	21*9mm	T1bN0M0,Ia2	Adenocarcinoma
13	1	1	1	2	1	1	1	2	male	49	32*31mm	T1cN1M0,Ⅱb	Squamous
14	2	2	4	2	1	2	2	2	male	62	17*15mm	T1bN0M0,Ia2	Adenosquamous carcinoma
15	1	1	1	2	1	1	1	2	male	48	23*16mm	T1bN0M0 ,la2	Adenocarcinoma
16	0	0	0	1	0	0	0	1	female	70	27*14mm	T1bN1M0,Ⅱb	Adenocarcinoma
17	0	0	0	1	0	0	0	1	female	72	22*18mm	T1bN1M0,Ⅱb	Adenocarcinoma
18	2	2	4	2	1	2	2	2	male	81	37*33mm	T3N0M0,Ⅱb	Squamous
19	2	2	4	2	1	2	2	2	female	57	14*10mm	T1bN2M0,IIIa	Adenocarcinoma
20	0	0	0	1	0	0	0	1	male	63	22*13mm	T2aN0M0,Ib	Adenocarcinoma
21	1	1	1	2	0	1	0	2	female	73	10*9mm	T4N0M0，Ⅲa	Adenocarcinoma
22	1	1	1	2	0	1	0	2	female	65	18*10mm	T1aN0M0，Ia1	Adenocarcinoma
23	1	1	1	2	0	0	0	1	male	61	50*45mm	T2aN0M0,Ⅰb	Squamous
24	1	1	1	2	1	1	1	2	male	58	56*38mm	T2bN2M0，IIIa	Squamous
25	1	2	2	2	1	2	2	2	female	63	27*16mm	T1cN0M0,Ia3	Adenocarcinoma
26	0	0	0	1	0	0	0	1	male	74	66*36mm	T2bN0M0,IIa	Adenocarcinoma
27	1	1	1	2	1	1	1	2	male	62	22*15mm	T1cN0M0,Ia3	Adenocarcinoma
28	1	1	1	2	0	1	0	2	female	75	26*24mm	T2aN0M0,Ib	Adenocarcinoma
29	0	0	0	1	0	0	0	1	female	74	18*26mm	T1bN1M0,IIb	Adenocarcinoma
30	0	0	0	1	0	0	0	1	male	46	13*11mm	T1bN1M0 ,IIb	Adenocarcinoma
31	1	1	1	2	1	2	2	2	female	80	21*12mm	T1bN0M0 ,la2	Adenocarcinoma
32	1	1	1	2	1	1	1	2	female	50	13*12mm	T1bN0M0 ,Ⅰa2	Adenocarcinoma
33	0	0	0	1	0	0	0	1	male	67	19*16mm	T1bN0M0, la2	Adenocarcinoma
34	2	2	4	2	0	1	0	2	male	53	22*18mm	T1cN0M0，Ia3	Adenocarcinoma
35	1	1	1	2	1	1	1	2	male	62	24*17mm	T2N2M0，IIIa	Adenocarcinoma
36	0	0	0	1	0	0	0	1	female	62	15*10mm	T1bN0M0，Ⅰa2	Adenocarcinoma
37	1	1	1	2	1	1	1	2		66	26*17mm	T2aN2M0，IIIa	Adenocarcinoma
38	1	1	1	2	1	1	1	2	male	62	33*22mm	T2aN0M0 ,Ⅰb	Adenocarcinoma
39	0	0	0	1	0	0	0	1	male	71	24*16mm	T1aN1M0 ，lIb	Adenocarcinoma
40	2	2	4	2	0	1	0	2	male	75	13*8mm	T1aN0M0， Ia1	Adenocarcinoma
41	1	1	1	2	1	1	1	2	male	56	39mm	pT2aN2M0，IIIa	Adenosquamous carcinoma
42	0	0	0	1	0	0	0	1	male	84	39*38mm	T2bN0M0，Ⅱa	Adenocarcinoma
43	2	2	4	2	1	1	1	2	male	35	12*10mm	T1bN0M0，Ia2	Squamous
44	2	2	4	2	1	2	2	2	male	64	17*13mm	T1bN0M0 Ⅰa2	Squamous
45	0	0	0	1	0	0	0	1	male	53	10*8mm	T1bN2M0，Ⅲa	Mucoepidermoid carcinoma
46	1	1	1	2	1	1	1	2	female	71	16*14mm	pT1cN1M0，Ⅱb	Adenocarcinoma
47	2	2	4	2	1	2	2	2	male	70	74*67mm	T4N0M0，IIIa	Squamous
48	0	0	0	1	0	0	0	1	male	57	19*15mm	T1bNXM1b，IV	Adenocarcinoma
49	2	2	4	2	1	1	1	2	male	62	23*13mm	T2aN0M0，Ib	Squamous
50	2	2	4	2	1	2	2	2	male	69	51*33mm	T1cN2M0，Ⅲa	Squamous
51	2	2	4	2	1	2	2	2	female	79	13*12mm	T1bN0M0，Ia2	Adenocarcinoma
52	0	0	0	1	0	0	0	1	male	79	31*21mm	T2N2M0，IIIa	Invasive adenocarcinoma with partial neuroendocrine carcinoma
53	0	0	0	1	0	0	0	1	female	57	12*10mm	T1N0M0，Ia	Adenocarcinoma
54	1	1	1	2	1	1	1	2	male	68	19*14mm	T1bN0M ,Ⅰa2	Adenocarcinoma
55	0	0	0	1	0	0	0	1	female	72	27*18mm	T1bN0M0 ,Ⅰa2	Adenocarcinoma
56	1	1	1	2	1	2	2	2	male	74	31*26mm	T2aN0M0，Ib	Adenocarcinoma
57	0	0	0	1	0	0	0	1	female	75	9*10mm	T1bN0M0 ,Ia2	Adenocarcinoma
58	2	2	4	2	1	2	2	2	male	73	20*19mm	T1cN2M0，IIIa	Adenocarcinoma
59	0	0	0	1	0	0	0	1	female	71	17mm	T1bN0M0，Ia2	Atypical carcinoid tumor
60	1	1	1	2	1	1	1	2	female	67	28*17mm	T2aN2M0, Ⅲa	Adenocarcinoma
61	2	2	4	2	1	2	2	2	female	61	22*16mm	T1bN0M0，Ⅰa2	Adenocarcinoma
62	1	1	1	2	0	1	0	2	male	65	28*13mm	T1cN0M0，Ia3	Adenocarcinoma
63	2	2	4	2	1	2	2	2	female	74	19*10mm	T1aN0M0 ,Ia1	Adenocarcinoma
64	1	1	1	2	0	1	0	2	male	65	25*18mm	T1cN1M0，IIb	Squamous
65	0	0	0	1	1	1	1	2	male	63	13*9mm	T1cN0M0，Ⅰa3	Adenocarcinoma
66	0	0	0	1	0	0	0	1	female	63	23*17mm	T1cN0M0，Ⅰa3	Adenocarcinoma
67	2	2	4	2	1	2	2	2	female	68	45*28mm	T2bN2M0，IIIa	Adenocarcinoma
68	1	1	1	2	1	2	2	2	female	71	12*8mm	T1bN0M0，Ia2	Adenocarcinoma
69	2	2	4	2	1	2	2	2	male	76	46*44mm	T2bN0M0，IIa	Squamous
70	1	1	1	2	1	2	2	2	female	56	30*21mm	T2aN0M0，Ib	Adenocarcinoma
71	1	1	1	2	1	1	1	2	female	67	35*30mm	T2aN1M0，IIb	Adenocarcinoma
72	0	0	0	1	0	0	0	1	female	46	27*25mm	T1cN0M0，Ia3	Adenocarcinoma
73	0	0	0	1	1	1	1	2	female	59	17*14mm	T1bN0M0，Ia2	Adenocarcinoma
74	0	0	0	1	0	0	0	1	male	68	15*14mm	T1aN0M0，Ia1	Adenocarcinoma
75	1	1	1	1	0	1	0	2	male	61	13*10mm	T1bN0M0，Ia2	Adenocarcinoma
76	1	1	1	2	1	1	1	2	female	62	29*17mm	T2aN1M0，IIb	Adenocarcinoma
77	1	1	1	2	1	1	1	2	female	72	14*10mm	T1bN0M0 ，Ιa2	Adenocarcinoma
78	1	1	1	2	1	2	2	2	male	56	18*17mm	T1cN1M0 ,IIb	Squamous
79	0	0	0	1	1	1	1	2	female	63	19*15mm	T1bN0M0，Ia2	Adenocarcinoma
80	0	0	0	1	0	0	0	1	male	72	27*16mm	T1cN0M0，Ia3	Adenocarcinoma
81	1	1	1	2	1	1	1	2	male	59	27*20mm	T2N0M0，Ib	Squamous
82	0	0	0	1	0	0	0	1	male	72	24*24mm	pT1cN0M0 Ia3	Large cell carcinoma
83	0	0	0	1	0	0	0	1	female	65	14*10mm	T1bN0M0，Ⅰa2	Adenocarcinoma
84	0	0	0	1	0	0	0	1	male	66	50*39mm	T2bN0M0，IIa	Squamous
85	0	0	0	1	0	0	0	1	male	54	14*9mm	T1bN0M0，Ia2	Adenocarcinoma
86	0	0	0	1	0	0	0	1	male	63	21*11mm	T1bN0M0，Ia2	Adenocarcinoma
87	2	2	4	2	1	1	1	2	male	71	26*17mm、10*8mm	T1cN2M0，IIIa	Adenocarcinoma
88	1	2	2	2	1	1	1	2	female	71	14*16mm	T1bN0M0，Ia2	Adenocarcinoma
89	1	1	1	2	1	1	1	2	female	77	23*14mm	T1cN0M0，Ia3	Adenocarcinoma
90	0	0	0	1	0	0	0	1	male	50	24*24mm	T2N0M0，Ib	Adenocarcinoma
91	0	0	0	1	0	0	0	1	male	68	12*13mm	T1bN0M0，Ia2	Adenocarcinoma
92	2	2	4	2	1	1	1	2	female	70	13*8mm	T1cN0M0,Ⅰa3	Adenocarcinoma
93	0	0	0	1	0	0	0	1	female	55	36*26mm	T2aN0M0，Ib	Adenocarcinoma
94	0	0	0	1	0	0	0	1	female	67	10*9mm	T1aN0M0，Ia1	Adenocarcinoma
95	2	2	4	2	0	1	0	2	male	78	29*28mm	T2bN0M0，IIa	Squamous
96	1	1	1	2	0	1	0	2	female	66	37*25mm	T2aN0M0，Ib	Adenosquamous carcinoma
97	0	0	0	1	0	0	0	1	male	55	10*7mm	T1bN0M0,Ⅰa2	Adenocarcinoma
98	0	0	0	1	0	0	0	1	female	69	17*13mm	T1bN0M0,Ⅰa2	Adenocarcinoma
99	0	0	0	1	0	0	0	1	male	75	37*28mm	T1bN0M0,Ia2	Squamous
100	2	3	6	2	0	0	0	1	male	63	12*10mm	T1bN0M0,Ⅰa2	Adenocarcinoma
101	1	1	1	2	1	2	2	2	female	66	18*16mm	T1bN1M0 ,IIb	Adenocarcinoma
102	1	2	2	2	1	2	2	2	female	72	19*13mm	T1bN0M0,Ia2	Adenocarcinoma
103	1	2	2	2	1	2	2	2	female	69	19*14mm	T1bN0M0,Ia2	Adenocarcinoma
104	1	2	2	2	1	1	1	2	female	62	45*35mm	T2bN0M0,IIa	Squamous
105	2	2	4	2	1	1	1	2	male	69	13*8mm	pT1bN0M0 ,Ia2	Adenocarcinoma

## Sheet: Sheet2
性别	年龄	CD3阳性细胞百分比	CD3阳性细胞评分	CD8阳性细胞百分比	CD8阳性细胞评分	肿块大小（影像）	分期	病理
男	62	5%(-)	0	10%（-）	0	97*50mm	T4N2M0 IIIb期	低分化鳞状细胞癌伴肉瘤样癌分化
男	62	50%(++)	2	25%（+）	1	32*21mm	T1cN0M0Ⅰa3期	腺癌
女	64	40%(+)	1	10%（+）	1	19*12mm	T1bN1M0 Ⅱb期	腺癌
男	64	（-）	0	10%（-）	0	47*45mm	T2bN0M0，IIa期	左上肺结节型低-中分化鳞状细胞癌
女	64	25%（+）	1	3%（-）	0	11*8mm	T1bN0M0，la2期	浸润性粘液腺癌
女	68	3%（-）	0	10%（-）	0	70*43mm	T3N2M1a，Ⅳa期	中-低分化鳞状细胞癌
男	62		0	5%（-）	0	33*25mm	T2bN0M0IIa期	高-中分化鳞状细胞癌
男	66	40%（+）	1	40%（++）	2	13*7mm	T1bN0M0 la2期	腺癌
女	75	20%（-）	0	5%（-）	0	10*10mm	T1aN0M0 Ia1期	腺癌
男	46	55%(++)	2	20%（+）	1	30*22mm	T1cN0M0Ⅰa3期	腺癌
女	57		0	10%（-）	0	36*27mm	T1cN0M0Ⅰa3期	腺癌
女	69	30%（+）	1	5%（-）	0	21*9mm	T1bN0M0，Ia2期	腺癌
男	49	35%（+）	1	25%（+）	1	32*31mm	T1cN1M0 IIb期	中分化鳞状细胞癌
男	62	50%（++）	2	35%（++）	2	17*15mm	T1bN0M0，Ia2期	腺鳞癌
男	48	25%(+)	1	10%（+）	1	23*16mm	T1bN0M0 la2期	腺癌
女	70	10%(-)	0		0	27*14mm	T1bN1M0 Ⅱb期	浸润性粘液腺癌
女	72	20%(-)	0	10%（-）	0	22*18mm	T1bN1M0，Ⅱb	腺癌
男	81	45%(++)	2	40%（++）	2	37*33mm	T3N0M0 ⅡB期	低分化鳞状细胞癌伴坏死
女	57	50%（++）	2	35%（++）	2	14*10mm	T1bN2M0，IIIa期	腺癌
男	63		0		0	22*13mm	T2aN0M0，Ⅰb期	腺癌
女	73	20%(+)	1	20%（+）	1	10*9mm	T4N0M0，Ⅲa期	腺癌
女	65	30%(+)	1	30%（+）	1	18*10mm	T1aN0M0，Ia1期	腺癌
男	61	15%（-）	0	10%（+）	1	50*45mm	T2aN0M0 Ⅰb期	中-低分化鳞状细胞癌
男	58	40%（+）	1	20%（+）	1	56*38mm	T2bN2M0，IIIa期	低分化鳞状细胞癌
女	63	55%(++)	2	30%（++）	2	27*16mm	T1cN0M0 Ia3期	腺癌
男	74	15%(-)	0	10%（-）	0	66*36mm	T2bN0M0，IIa期	粘液腺癌
男	62	40%(+)	1	15%（+）	1	22*15mm	T1cN0M0 Ia3期	腺癌
女	75	25%(+)	1	15%（+）	1	26*24mm	T2aN0M0，Ib期	腺癌
女	74	（-）	0	5%（-）	0	18*26mm	T1bN1M0，IIb期	腺癌
男	46	8%(-)	0		0	13*11mm	T1bN1M0 IIb期	腺癌
女	80	45%(++)	2	15%(+)	1	21*12mm	T1bN0M0 la2期	腺癌
女	50	30%(+)	1	30%（+）	1	13*12mm	T1bN0M0 Ⅰa2期	浸润性腺癌
男	67	20%(-)	0	5%（-）	0	19*16mm	T1bN0M0 la2期	腺癌
男	53	20%(+)	1	40%（++）	2	22*18mm	T1cN0M0，Ia3期	腺癌
男	62	35%(+)	1	30%（+）	1	24*17mm	T2N2M0，IIIa期	腺癌
女	62	5%(-)	0		0	15*10mm	T1bN0M0，Ⅰa2期	腺癌
女	66	35%(+)	1	15%（+）	1	26*17mm	T2aN2M0，IIIa期	腺癌
男	62	35%(+)	1	15%（+）	1	33*22mm	T2aN0M0 Ⅰb期	低分化鳞状细胞癌
男	71	（-）	0	5%（-）	0	24*16mm	T1aN1M0 lIb期	高-中分化鳞状细胞癌
男	75	20%(+)	1	35%（++）	2	13*8mm	T1aN0M0 Ia1期	粘液表皮样癌
男	56	35%(+)	1	25%（+）	1	39mm	pT2aN2M0，IIIa期	腺癌
男	84		0	10%（-）	0	39*38mm	T2bN0M0，Ⅱa期	腺癌
男	35	40%(+)	1	40%（++）	2	12*10mm	T1bN0M0，Ia2期	腺癌
男	64	50%（++）	2	35%（++）	2	17*13mm	T1bN0M0 Ⅰa2期	腺癌
男	53		0		0	10*8mm	T1bN2M0，Ⅲa期	腺癌
女	71	25%(+)	1	15%（+）	1	16*14mm	pT1cN1M0，Ⅱb期	腺癌
男	70	60%（++）	2	50%（++）	2	74*67mm	T4N0M0，IIIa期	中-低分化鳞状细胞癌
男	57	（-）	0	10%（-）	0	19*15mm	T1bNXM1b，IV期	腺癌
男	62	35%(+)	1	35%（++）	2	23*13mm	T2aN0M0，Ib期	中-低分化鳞状细胞癌
男	69	（++）	2	（++）	2	51*33mm	T1cN2M0，Ⅲa期	中央型低分化鳞状细胞癌
女	79	50%(++)	2	50%（++）	2	13*12mm	T1bN0M0，Ia2期	腺癌
男	79		0		0	31*21mm	T2N2M0，IIIa	浸润性腺癌伴部分神经内分泌癌
女	57	2%（-）	0	5%（-）	0	12*10mm	T1N0M0，Ia期	腺癌
男	68	25%(+)	1	10%（+）	1	19*14mm	T1bN0M Ⅰa2期	腺癌
女	72		0		0	27*18mm	T1bN0M0 Ⅰa2期	浸润性腺癌
男	74	50%(++)	2	25%（+）	1	31*26mm	T2aN0M0，Ib期	腺癌
女	75		0		0	9*10mm	T1bN0M0 IA2期	腺癌
男	73	65%(++)	2	50%(++)	2	20*19mm	T1cN2M0，IIIa期	（右上肺）腺癌
女	71	（-）	0		0	17mm	T1bN0M0，Ia2期	不典型类癌
女	67	25%(+)	1	10%（+）	1	28*17mm	T2aN2M0 Ⅲa期	腺癌
女	61	45%(++)	2	50%（++）	2	22*16mm	T1bN0M0，Ⅰa2期	腺癌
男	65	20%(+)	1	30%（+）	1	28*13mm	T1cN0M0，Ia3期	腺癌
女	74	60%（++）	2	35%（++）	2	19*10mm	T1aN0M0 Ia1	腺癌
男	65	20%(+)	1	20%（+）	1	25*18mm	T1cN1M0，IIb期	左上肺中-低分化鳞状细胞癌伴坏死
男	63	35%(+)	1	5%（-）	0	13*9mm	T1cN0M0，Ⅰa3期	浸润性腺癌
女	63	15%(-)	0	10%（-）	0	23*17mm	T1cN0M0，Ⅰa3期	腺癌
女	68	50%(++)	2	35%(++)	2	45*28mm	T2bN2M0，IIIa期	（左下肺）结合酶标符合腺癌
女	71	50%(++)	2	25%(+)	1	12*8mm	T1bN0M0，Ia2期	（右上肺）腺癌
男	76	45%(++)	2	45%（++）	2	46*44mm	T2bN0M0，IIA期	中-低分化鳞状细胞癌
女	56	50%(++)	2	25%（+）	1	30*21mm	T2aN0M0，Ib期	腺癌
女	67	30%（+）	1	10%（+）	1	35*30mm	T2aN1M0，IIb期	腺癌
女	46	（-）	0	3%（-）	0	27*25mm	T1cN0M0，Ia3期	右肺腺癌
女	59	40%(+)	1	0.01	0	17*14mm	T1bN0M0，Ia2期	腺癌
男	68		0	10%(-)	0	15*14mm	T1aN0M0，Ia1期	(右上肺结节)低分化癌，结合组化提示：低分化腺癌伴大片坏死。
男	61	20%(+)	1	20%（+）	1	13*10mm	T1bN0M0，Ia2期	腺癌
女	62	25%(+)	1	15%（+）	1	29*17mm	T2aN1M0，IIb期	腺癌
女	72	30%(+)	1	20%（+）	1	14*10mm	T1bN0M0 ，Ιa2期	腺癌
男	56	60%（++）	2	20%（+）	1	18*17mm	T1cN1M0 IIb期	鳞状细胞癌
女	63	40%(+)	1	0.01	0	19*15mm	T1bN0M0，Ia2期	腺癌
男	72	5%（-）	0	10%（-）	0	27*16mm	T1cN0M0，Ia3期	腺癌
男	59	40%(+)	1	30%（+）	1	27*20mm	T2N0M0，Ib期	中-低分化鳞状细胞癌
男	72	10%(-)	0	3%（-）	0	24*24mm	pT1cN0M0 Ia3期	低分化癌，倾向大细胞癌
女	65	20%（-）	0	15%（-）	0	14*10mm	T1bN0M0，Ⅰa2期	腺癌
男	66		0		0	50*39mm	T2bN0M0，IIa期	低分化鳞状细胞癌
男	54	15%（-）	0	10%（-）	0	14*9mm	T1bN0M0，Ia2期	右上肺腺癌
男	63		0		0	21*11mm	T1bN0M0，Ia2	腺癌
男	71	25%（+）	1	50%（++）	2	26*17mm、10*8mm	T1cN2M0，IIIa期	均腺癌
女	71	40%(+)	1	30%（++）	2	14*16mm	T1bN0M0，Ia2期	腺癌
女	77	40%(+)	1	15%（+）	1	23*14mm	T1cN0M0，Ia3期	腺癌
男	50		0		0	24*24mm	T2N0M0，Ib期	腺癌
男	68	1%(-)	0	5%（-）	0	12*13mm	T1bN0M0，Ia2期	腺癌
女	70	40%（+）	1	50%（++）	2	13*8mm	T1cN0M0;Ⅰa3期	腺癌
女	55		0	（-）	0	36*26mm	T2aN0M0，Ib期	右上肺腺癌
女	67	5%(-)	0		0	10*9mm	T1aN0M0，Ia1期	右上肺叶结节型浸润性腺癌
男	78	20%(+)	1	35%（++）	2	29*28mm	T2bN0M0，IIa期	中-低分化鳞状细胞癌
女	66	20%(+)	1	20%（+）	1	37*25mm	T2aN0M0，Ib期	腺癌伴鳞化
男	55	3%（-）	0	5%（-）	0	10*7mm	T1bN0M0	腺癌
女	69	5%（-）	0	2%（-）	0	17*13mm	T1bN0M0，Ⅰa2期	腺癌
男	75	10%（-）	0	3%（-）	0	37*28mm	T1bN0M0，Ia2期	中分化鳞癌
男	63	15%(-)	0	60%（+++）	3	12*10mm	T1bN0M0，Ⅰa2期	腺癌
女	66	45%(++)	2	25%（+）	1	18*16mm	T1bN1M0 IIb期	腺癌
女	72	50%（++）	2	30%（++）	2	19*13mm	T1bN0M0，Ia2期	腺癌
女	69	45%(++)	2	30%（++）	2	19*14mm	T1bN0M0，Ia2期	（右上肺）结节型浸润性腺癌
女	62	25%(+)	1	25%(++)	2	45*35mm	T2bN0M0，IIa期	左上肺中分化鳞状细胞癌
男	69	30%(+)	1	35%（++）	2	13*8mm	pT1bN0M0 Ia2期	腺癌
